# Supplementary material for: Drosophila Interspecific Hybrids Phenocopy piRNA-Pathway Mutants
Source: PLoS Biol. 2012 Nov 20;10(11):e1001428. doi: 10.1371/journal.pbio.1001428 (PMC3506263; doi:10.1371/journal.pbio.1001428)
Supplement: Table S1 — Protein-coding genes that are underexpressed and overexpressed in interspecific hybrids. “FBgn” and “Symbol” denote the fly base gene id and symbol of the misexpressed gene. “log2FC” denotes log 2 transformed normalized fold-change between the indicated genotypes. “Significant” indicates whether the preceding comparison represents a significant difference in gene expression, q-value<0.05. “mel” indicates D. melanogaster, “sim” indicates D. simulans, and “hyb” indicates interspecific hybrid. “Overexpressed” indicates the gene exhibits a ≥2-fold increased expression in interspecific hybrids when compared to both parental pure species. “Underexpressed” indicates that the gene exhibits ≥2 fold decreased expression in interspecific hybrids when compared to both parental pure species. (XLSX) [file pbio.1001428.s012.xlsx]

## Sheet: underexpressed
FBgn	Symbol	log2FC mel vs sim	significant	log2FC mel vs hybrid	significant	log2FC sim vs hybrid	significant
FBgn0000299	Cg25C	-0.900905	TRUE	1.06517	TRUE	1.96608	TRUE
FBgn0000472		-0.0628727	FALSE	1.06517	TRUE	1.12804	TRUE
FBgn0003227	rec	0.127125	FALSE	1.16471	TRUE	1.03758	TRUE
FBgn0004108	Nrt	-0.241347	FALSE	1.21957	TRUE	1.46091	TRUE
FBgn0004624		0.0201967	FALSE	1.35013	TRUE	1.32993	TRUE
FBgn0017448	CG2187	0.381145	FALSE	4.06839	TRUE	3.68724	TRUE
FBgn0028491	CG2930	-0.86152	TRUE	1.57974	TRUE	2.44126	TRUE
FBgn0029942	CG2059	0.96289	TRUE	2.65013	TRUE	1.68724	TRUE
FBgn0031519	CG3326	-0.0630043	FALSE	2.17966	TRUE	2.24266	TRUE
FBgn0032752	CG10702	0.436702	TRUE	1.96546	TRUE	1.52876	TRUE
FBgn0035308	CG15822	-0.385033	FALSE	1.30221	TRUE	1.68724	TRUE
FBgn0035969	CG4476	-0.284993	TRUE	2.14439	TRUE	2.42938	TRUE
FBgn0037205	BoYb	0.54107	TRUE	2.00705	TRUE	1.46598	TRUE
FBgn0037664	CG8420	0.719201	TRUE	1.82767	TRUE	1.10847	TRUE
FBgn0039355	CG4730	0.696195	FALSE	2.20218	TRUE	1.50599	TRUE
FBgn0039908	Asator	1.63498	TRUE	2.78833	TRUE	1.15335	TRUE
FBgn0040282		0.520784	TRUE	2.44949	TRUE	1.9287	TRUE
FBgn0040521		0.600362	TRUE	1.64121	TRUE	1.04085	TRUE
FBgn0043854	slam	-0.937865	TRUE	1.52482	TRUE	2.46268	TRUE
FBgn0050440	CG30440	0.899325	TRUE	4.55702	TRUE	3.6577	TRUE
FBgn0058006	CG40006	1.64907	TRUE	4.23836	TRUE	2.5893	TRUE

## Sheet: overexpressed
FBgn	Symbol	log2FC mel vs sim	significant	log2FC mel vs hybrid	significant	log2FC sim vs hybrid	significant
FBgn0000356	Cp16	0.0572232	FALSE	-1.05742	TRUE	-1.11464	TRUE
FBgn0003009	ord	NA	FALSE	-6.06411	TRUE	-5.84414	TRUE
FBgn0003067	Pepck	3.36499	TRUE	-1.66818	TRUE	-5.03317	TRUE
FBgn0013772	Cyp6a8	-2.21997	FALSE	-5.54954	TRUE	-3.32957	TRUE
FBgn0025693	CG11163	-1.01644	FALSE	-2.66418	TRUE	-1.64774	TRUE
FBgn0026315	Ugt35a	1.6545	FALSE	-2.15065	TRUE	-3.80514	TRUE
FBgn0029717	CG12684	NA	FALSE	-6.1207	TRUE	-5.90072	TRUE
FBgn0030369	Cyp318a1	-0.483008	FALSE	-3.62189	TRUE	-3.13888	TRUE
FBgn0030660	CG8097	0.195064	FALSE	-1.62971	TRUE	-1.82477	TRUE
FBgn0031632	CG15628	NA	FALSE	-5.32715	TRUE	-5.10717	TRUE
FBgn0032749	Phlpp	1.78003	FALSE	-5.27824	TRUE	-7.05826	TRUE
FBgn0032899	CG9338	1.58738	FALSE	-1.65729	TRUE	-3.24468	TRUE
FBgn0032946	nrv3	1.68692	FALSE	-2.29473	TRUE	-3.98164	TRUE
FBgn0033000	CG14464	NA	FALSE	-5.32715	TRUE	-5.10717	TRUE
FBgn0033494	KCNQ	-0.18435	FALSE	-1.32949	TRUE	-1.14514	TRUE
FBgn0033978	Cyp6a23	-0.357477	FALSE	-2.52459	TRUE	-2.16712	TRUE
FBgn0034756	Cyp6d2	-3.02733	FALSE	-5.27824	TRUE	-2.25091	TRUE
FBgn0034839	CG13540	-0.219974	FALSE	-5.62971	TRUE	-5.40974	TRUE
FBgn0035090	CG2736	-0.219974	FALSE	-2.17514	TRUE	-1.95517	TRUE
FBgn0035727	CG10063	-3.21997	TRUE	-7.65388	TRUE	-4.4339	TRUE
FBgn0035868	CG7194	-1.08873	FALSE	-2.49661	TRUE	-1.40788	TRUE
FBgn0035869		0.681644	TRUE	-1.18952	TRUE	-1.87116	TRUE
FBgn0037560	CR18228	1.19506	FALSE	-1.70566	TRUE	-2.90072	TRUE
FBgn0038581	CG14314	-5.3899	TRUE	-7.81257	TRUE	-2.42267	TRUE
FBgn0038652	CG7720	-0.219974	FALSE	-2.20453	TRUE	-1.98455	TRUE
FBgn0039155	Kal1	0.91753	FALSE	-1.01972	TRUE	-1.93725	TRUE
FBgn0039313	CG11892	-5.12686	TRUE	-6.70566	TRUE	-1.57879	TRUE
FBgn0039938	Sox102F	1.10195	FALSE	-2.09833	TRUE	-3.20028	TRUE
FBgn0040813	Nplp2	-0.326889	FALSE	-2.21167	TRUE	-1.88478	TRUE
FBgn0041180	TepIV	0.0350234	FALSE	-1.01859	TRUE	-1.05361	TRUE
FBgn0046887	Gr98b	NA	FALSE	-3.00522	TRUE	-5.37021	TRUE
FBgn0051805	CG31805	-5.4679	TRUE	-6.91211	TRUE	-1.44421	TRUE
FBgn0051928	CG31928	-0.0703832	FALSE	-1.25482	TRUE	-1.18443	TRUE
FBgn0052368	CG32368	2.88855	TRUE	-1.1821	TRUE	-4.07065	TRUE
FBgn0052499	Cda4	-6.26437	TRUE	-7.97485	TRUE	-1.71048	TRUE
FBgn0052644	Mur11Da	-0.193501	FALSE	-1.69418	TRUE	-1.50068	TRUE
FBgn0053099	CG33099	0.187202	FALSE	-1.01308	TRUE	-1.20028	TRUE
FBgn0085279	CG34250	0.307273	FALSE	-1.12748	TRUE	-1.43475	TRUE
