# Supplementary material for: Drosophila Interspecific Hybrids Phenocopy piRNA-Pathway Mutants
Source: PLoS Biol. 2012 Nov 20;10(11):e1001428. doi: 10.1371/journal.pbio.1001428 (PMC3506263; doi:10.1371/journal.pbio.1001428)
Supplement: Table S3 — Class, genomic representation, tissue of regulation, and mode of regulation for TE families derepressed in interspecific hybrids. For “class,” LTR equals long terminal repeat, non_LTR equals non-long-terminal repeat, and TIR equals transcribed interspersed repeat. “Full length TE representation” indicates the presence of at least one full-length insertion from this TE family in both the D. melanogaster and the D. simulans genomes, in the D. melanogaster genome only, or in neither genome [10]. “Germline versus somatic” refers to the cell type where the majority of piRNAs derived from that family are thought to be produced [18]. “Ago3/Aub” dependency indicates the necessity of Ago3 and Aub function for the production of piRNAs derived from this TE family [45]. 1Elements whose genomic representation we verified using TE annotations for the D. melanogaster and D. simulans genomes [49]. (XLSX) [file pbio.1001428.s014.xlsx]

## Sheet: Sheet1
TE name	class	full length TE species distribution	germline vs. somatic	Ago3/Aub dependency
OSVALDO	LTR	D. melanogaster only		group I (Ago3/Aub dependent)
GYPSY	LTR	D. melanogaster only	somatic follicle	group III (Ago3/Aub independent)
Gypsy5	LTR	shared	somatic follicle	group III (Ago3/Aub independent)
MDG3	LTR	shared	germline	group I (Ago3/Aub dependent)
Transpac	LTR	shared	germline and somatic follicle	group I (Ago3/Aub dependent)
412	LTR	shared	germline and somatic follicle	group III (Ago3/Aub independent)
Blood	LTR	shared	germline and somatic follicle	group III (Ago3/Aub independent)
DIVER	LTR	shared	germline	group I (Ago3/Aub dependent)
Tabor	LTR	shared	somatic follicle	group III (Ago3/Aub independent)
Opus	LTR	shared	germline	group I (Ago3/Aub dependent)
TOM	LTR	neither
Burdock	LTR	shared	germline	group I (Ago3/Aub dependent)
FLEA	LTR	shared	germline	group I (Ago3/Aub dependent)
Gypsy12	LTR	D. melanogaster only	germline	group I (Ago3/Aub dependent)
Ninja	LTR	neither
Gypsy8	LTR	D. melanogaster only	germline	group I (Ago3/Aub dependent)
MDG1	LTR	shared	germline and somatic follicle	group III (Ago3/Aub independent)
Invader1-I_AG	LTR	neither
176	LTR	D. melanogaster only	germline	group III (Ago3/Aub independent)
Invader2	LTR	shared	germline	group I (Ago3/Aub dependent)
BS	Non_LTR	D. melanogaster only	germline	group I (Ago3/Aub dependent)
J1	Non_LTR	shared	germline	group I (Ago3/Aub dependent)
DOC6	non_LTR	D. melanogaster only	germline	group I (Ago3/Aub dependent)
I	non_LTR	shared	germline	group I (Ago3/Aub dependent)
IVK	Non_LTR	D. melanogaster only	germline	group I (Ago3/Aub dependent)
G7	Non_LTR	D. melanogaster only
R1	Non_LTR	shared	germline	group I (Ago3/Aub dependent)
FW	Non_LTR	shared	germline	group I (Ago3/Aub dependent)
Agam.110.111..centroid	Satellite	neither
BARI1	TIR	shared	germline	group I (Ago3/Aub dependent)
dana.group.25	TIR	neither
dmoj.group3	TIR	neither
