# Supplementary material for: Drosophila Interspecific Hybrids Phenocopy piRNA-Pathway Mutants
Source: PLoS Biol. 2012 Nov 20;10(11):e1001428. doi: 10.1371/journal.pbio.1001428 (PMC3506263; doi:10.1371/journal.pbio.1001428)
Supplement: Table S4 — Correlations and partial correlations in changes in TE transcript abundance between piRNA mutant backgrounds and interspecific hybrids. Pearson's R correlations (upper right) and partial correlations (lower left) between log2 transformed fold changes in TE transcript abundance are indicated between four piRNA mutant backgrounds relative to wild-type flies [44],[45] and interspecific hybrids relative to their parental pure species. hybrid/mel, interspecific hybrids relative to D. melanogaster; hybrid/sim, interspecific hybrids relative to D. simulans. Bold values indicate Pearson's r correlations that are significantly different from 0, or partial correlation values that are higher than 95% of those generated by 10,000 random permutations of the correlation matrix. (XLSX) [file pbio.1001428.s015.xlsx]

## Sheet: Sheet1
	aub	ago3	armi	rhino	hybrid/mel	hybrid/sim
aub	1	0.72189	0.604629	0.658102	0.314819	0.300777
ago3	0.477107	1	0.654728	0.639158	0.394274	0.49927
armi	-0.0544601	0.25765	1	0.863192	0.269222	0.226354
rhino	0.27933	0.0171247	0.742963	1	0.279649	0.224589
hybrid/mel	0.0491471	0.110972	-0.0022517	0.036544	1	0.381369
hybrid/sim	-0.0651145	0.398828	-0.0706447	-0.0294631	0.241415	1
