# Supplementary material for: Drosophila Interspecific Hybrids Phenocopy piRNA-Pathway Mutants
Source: PLoS Biol. 2012 Nov 20;10(11):e1001428. doi: 10.1371/journal.pbio.1001428 (PMC3506263; doi:10.1371/journal.pbio.1001428)
Supplement: Table S5 — Relative expression of the 15 most active piRNA clusters in interspecific hybrid ovaries. Clusters were identified from Brennecke et al. [17]. Raw read counts and read counts normalized for differences in library size are reported for (A) uniquely mapping reads only, (B) multiply mapping reads normalized for number of mapping locations, and (C) all mappable reads. Relative expression is the ratio of the normalized expression in interspecific hybrids to the normalized interspecific average. Clusters with relative expression values ≥2 or ≤0.5 are defined as overexpressed (green) and underexpressed (red), respectively. (XLSX) [file pbio.1001428.s016.xlsx]

## Sheet: Sheet1
A.
cluster #	mel raw count	Sim raw count	hyb raw count	mel	sim	interspecific	hybrid	Relative
				normalized	normalized	average	normalized	expression
						normalized
1	155114	1272	16172	155114	1073.27	78093.6	28723.6	0.37
2	46029	130	9372	46029	109.69	23069.3	16645.9	0.72
3	6253	27	1660	6253	22.78	3137.89	2948.37	0.94
4	123	0	15	123	0	61.5	26.64	0.43
5	17397	84	2876	17397	70.88	8733.94	5108.15	0.58
6	26782	432	15045	26782	364.51	13573.2	26721.9	1.97
7	4360	159	3078	4360	134.16	2247.08	5466.93	2.43
8 (flam)	64773	226	38321	64773	190.69	32481.8	68063.1	2.1
9	3520	96	1195	3520	81	1800.5	2122.47	1.18
10	15096	46	12174	15096	38.81	7567.41	21622.6	2.86
11	67	0	382	67	0	33.5	678.48	20.25
12	8595	108	1785	8595	91.13	4343.06	3170.39	0.73
13	15186	124	1673	15186	104.63	7645.31	2971.46	0.39
14	2305	16	2152	2305	13.5	1159.25	3822.23	3.3
15	14776	269	2447	14776	226.97	7501.49	4346.19	0.58
B.
cluster #	mel raw count	sim raw count	hyb raw count	mel	sim	interspecific	hybrid	Relative
				normalized	normalized	average	normalized	expression
						normalized
1	426639	68115.1	62332.2	426639	57473.2	242056	110710	0.46
2	79921.6	9400.5	18226.1	79921.6	7931.82	43926.7	32371.9	0.74
3	14464.1	11885.3	51659.4	14464.1	10028.4	12246.2	91753.8	7.49
4	143369	134.956	5016.21	143369	113.87	71741.4	8909.44	0.12
5	64199.9	8337.47	14742	64199.9	7034.87	35617.4	26183.7	0.74
6	47244.8	15524.4	22173.7	47244.8	13099	30171.9	39383.4	1.31
7	16394.1	3826.15	12559.2	47244.8	3228.37	25236.6	22306.8	0.88
8 (flam)	190275	46668.1	109519	47296.4	39376.9	43336.7	194520	4.49
9	47296.4	15412.7	20141	47296.4	13004.7	30150.5	35773	1.19
10	33983.5	2028.28	26976.9	33983.5	1711.39	17847.5	47914.5	2.68
11	26924.8	131.097	19370.6	26924.8	110.62	13517.7	34404.7	2.55
12	81590.8	29907.7	20744.6	81590.8	25235.1	53412.9	36845.1	0.69
13	124929	30356.7	18725.4	124929	25613.9	75271.5	33258.7	0.44
14	11244.8	64.7666	9249.01	62313	54.65	31183.8	16427.4	0.53
15	62313	31027.1	16018	62313	26179.6	44246.3	28450	0.64
C.
cluster	mel raw count	sim raw count	hyb raw count	mel	sim	interspecific	hybrid	Relative
#				normalized	normalized	average	normalized	expression
						normalized
1	5000000	1400000	1020000	4995940	1.18437e+06	3.09015e+06	1.80906e+06	0.59
2	691538	422505	184183	691538	356495	524017	327133	0.62
3	239152	224887	296030	239152	189752	214452	525788	2.45
4	732517	2436	67624	732517	2055.41	367286	120109	0.33
5	370941	86421	93078	370941	72919.1	221930	165319	0.74
6	231166	194055	77675	231166	163737	197451	137961	0.7
7	39840	11024	28994	39840	9301.67	24570.8	51497.1	2.1
8 (flam)	1934150	709755	836573	1934150	598867	1.26651e+06	1.48586e+06	1.17
9	515710	261326	231710	515710	220498	368104	411547	1.12
10	45402	3024	35607	45402	2551.55	23976.8	63242.6	2.64
11	516549	2558	200017	516549	2158.35	259354	355256	1.37
12	1330000	601016	362493	1327740	507117	917428	643834	0.7
13	9920000	727780	1120000	9917380	614076	5.26573e+06	1.9907e+06	0.38
14	19423	117	15513	19423	98.72	9760.86	27553.1	2.82
15	1120000	839739	353963	1124620	708543	916581	628684	0.69
