# Supplementary material for: Drosophila Interspecific Hybrids Phenocopy piRNA-Pathway Mutants
Source: PLoS Biol. 2012 Nov 20;10(11):e1001428. doi: 10.1371/journal.pbio.1001428 (PMC3506263; doi:10.1371/journal.pbio.1001428)
Supplement: Table S6 — Relative expression of the 15 most active piRNA clusters in I-element dysgenic ovaries. Clusters were identified from Brennecke et al. [17]. Raw read counts and a read count normalized for differences in library size are reported for (A) uniquely mapping reads only, (B) multiply mapping reads normalized for number of mapping locations, and (C) all mappable reads. Relative expression is the ratio of the normalized expression in F1 dysgenic hybrid ovaries to the average of the two parental strains. Clusters with relative expression values ≥2 or ≤0.5 are defined as overexpressed (green) and underexpressed (red), respectively. (XLSX) [file pbio.1001428.s017.xlsx]

## Sheet: Sheet1
A.
cluster #	wK	w1118	F1	wK	w1118 normalized	F1	parental average normalized	F1 relative expression
	raw count	raw count	raw count	normalized		normalized
1	53114	78877	64409	53114	91098	67892.1	72106	0.94
2	23681	26039	23480	23681	30073.4	24749.7	26877.2	0.92
3	215	964	485	215	1113.36	511.23	664.18	0.77
4	4847	24	2539	4847	27.72	2676.3	2437.36	1.1
5	4247	19944	8970	4247	23034.1	9455.08	13640.5	0.69
6	3321	9863	7597	3321	11391.1	8007.83	7356.07	1.09
7	1958	62	2368	1958	71.61	2496.06	1014.8	2.46
8 (flam)	9776	21561	15866	9776	24901.6	16724	17338.8	0.96
9	859	940	902	859	1085.64	950.78	972.32	0.98
10	7698	3362	9461	7698	3882.9	9972.63	5790.45	1.72
11	259	192	209	259	221.75	220.3	240.37	0.92
12	1101	1252	1456	1101	1445.98	1534.74	1273.49	1.21
13	3213	3995	4063	3213	4613.97	4282.72	3913.49	1.09
14	1658	731	1991	1658	844.26	2098.67	1251.13	1.68
15	2200	4120	3366	2200	4758.34	3548.02	3479.17	1.02
B.
cluster #	wK	w1118 r	F1	wK	w1118 normalized	F1	parental average normalized	F1 relative expression
	raw count	aw count	raw count	normalized		normalized
1	117592	99038.4	95052	117592	114383	100192	115987	0.86
2	17129.7	32040.1	24519.3	17129.7	37004.3	25845.2	27067	0.95
3	11996.6	21830.4	18654	11996.6	25212.7	19662.7	18604.7	1.06
4	60042.1	4543.14	26954.8	60042.1	5247.04	28412.5	32644.6	0.87
5	18940	42395.4	23525.6	18940	48964	24797.8	33952	0.73
6	5679.21	7520.37	7550.04	5679.21	8685.56	7958.33	7182.39	1.11
7	4035.82	445.49	4303.68	4035.82	514.52	4536.41	2275.17	1.99
8 (flam)	23868.8	38778.5	33138.8	23868.8	44786.7	34930.9	34327.8	1.02
9	16938.8	13800	13430.5	16938.9	15938.1	14156.8	16438.5	0.86
10	7586.68	5045.95	8961.14	7586.68	5827.75	9445.73	6707.22	1.41
11	21519.3	19466.8	18157.3	21519.3	22483	19139.2	22001.1	0.87
12	10787.5	13847.7	15001.2	10787.5	15993.2	15812.4	13390.3	1.18
13	20068.8	22998.8	21317.6	20068.8	26562.2	22470.4	23315.5	0.96
14	4109.33	3113.96	4821.7	4109.33	3596.43	5082.45	3852.88	1.32
15	9371.45	12154	11562.1	9371.45	14037.2	12187.4	11704.3	1.04
C.
cluster #	wK	w1118	F1	wK	w1118 normalized	F1	parental average normalized	F1 relative expression
	raw count	raw count	raw count	normalized		normalized
1	1993985	951268	1182647	1993985	1.09865e+06	1.2466e+06	1.54632e+06	0.81
2	330084	393337	330564	330084	454280	348440	392182	0.89
3	106543	171516	145248	106543	198090	153103	152317	1.01
4	270043	86331	167296	270043	99706.9	176343	184875	0.95
5	89211	180202	114536	89211	208122	120730	148667	0.81
6	46056	60203	62951	46056	69530.7	66355.2	57793.3	1.15
7	11155	1577	12134	11155	1821.34	12790.2	6488.17	1.97
8 (flam)	303344	430773	379265	303344	497516	399775	400430	1
9	200677	178638	173476	200677	206316	182857	203496	0.9
10	12009	6828	14373	12009	7885.91	15150.3	9947.46	1.52
11	268077	237233	249232	268077	273989	262710	271033	0.97
12	222401	273500	268845	222401	315875	283383	269138	1.05
13	972127	1053994	808801	972127	1.2173e+06	852539	1.09471e+06	0.78
14	8052	5978	9198	8052	6904.22	9695.41	7478.11	1.3
15	184924	233392	218738	184924	269553	230567	227239	1.01
