# Supplementary material for: Drosophila Interspecific Hybrids Phenocopy piRNA-Pathway Mutants
Source: PLoS Biol. 2012 Nov 20;10(11):e1001428. doi: 10.1371/journal.pbio.1001428 (PMC3506263; doi:10.1371/journal.pbio.1001428)
Supplement: Table S7 — PCR primers. R2 and efficiency are indicated for primer pairs used in quantitative RT-PCR. All primers are from our own design except when noted otherwise. (XLSX) [file pbio.1001428.s018.xlsx]

## Sheet: Sheet1
primer	Sequence	genomic location	R2	E	Source
RPL32	CCGCTTCAAGGGACAGTATC	3R:25871302..25871283	0.99	0.97	[1]
RPL32	GACAATCTCCTTGCGCTTCT	3R:25871107..25871126
flam-AF	CGTTCATGTCGTTCCACAAC	X:21473147..21473166	0.96	0.98	[2]
flam-AR	TGCACGGATCGTGGTTATTA	X:21473333..21473314
flam-BF	CGGCAGTTTTCTGCAGTGTA	X:21541026..21541045			[2]
flam-BR	TCAAGCCCTCCAACGTAATC	X:21541143..21541124
Cluster2-AF	TGACCTCTTCTCTTTGAGCAGCGA	X:21394135..21394158	0.99	1.02
Cluster2-AR	AGGCGAAAGCTTTACATAGGCCAC	X:21394242..21394219
Cluster2-BF	GACATCAGGTCTAGGCACGAGAAA	X:21394696..21394719	0.99	1.01
Cluster2-BR	CACTTCGTACCCAAATTCCCACTTCC	X:21394787..21394762
Cluster5-AF	ACAACACAGGGTTTGGCTTGTACC	2L:20175447..20175470	0.97	1.08
Cluster5-AR	TGGAAAGCTTCCAAGAGTGCTCCA	2L:20175571..20175548
Cluster5-BF	ACGTGGTCCGACATTCTGCTACAT	2L:20222895..20222918	0.95	0.94
Cluster5-BR	AACCACCACCAAGGTTTCTGAGAG	2L:20223063..20223040
Cluster14-AF	TGGAAATTTCTCGACGACCCGACT	U:7542859..7542882	0.99	0.85
Cluster14-AR	CTAGGTTGGCCAGGAATGCACTTA	U:7543015..7542992
Cluster14-BF	CTGGCCCTTAGCTGACCAGCTG	U:7543284..7543305	1	0.89
Cluster14-BR	ATTTGTCCGCAGGATCATCGTCGTCGTA	U:7543468..7543441
aub-F	CCAAGAGTTGTCCGAGCAGAT	2L:10998514..10998494	0.96	0.98
aub-R	CCACCTGGTAGAGCTGACCAT	2L:10998381..10998401
3S18-F	CTAGCTGGACTCCTGGTTCG	3L:5107257..5107276	0.99	1.01	[3]
3S18-R	GGAAGACTGCCTTTCTGACG	3L:5107386..5107367
flea-F	AGTCCCTTTCAAGCTCGTCA	3L:21148320..21148339	1	0.93	[3]
flea-R	TAGAGAATCCATGGGCCAAC	3L:21148412..21148393
HMSBeagle-F	ACTTCGGTAATGCACCGTTC	2R:9993824..9993805	0.99	0.9	[3]
HMS­Beagle-R	CGTCCATTGGTTCTGGTCTT	2R:9993705..9993724
Diver-F	GGCACCACATAGACACATCG	3L:4905320..4905339	0.99	0.91	[4]
Diver-R	GTGGTTTGCATAGCCAGGAT	3L:4905430..4905411
I-F2	GACCAAATAAAAATAATACGACTTC	3L:5117266..5117290	0.94	0.97	[4]
I-R2	AACTAATTGCTGGCTTGTTATG	3L:5117577..5117556
Burdock-F2	AGGTTGAAAGGTTTCACAGCACGC	2R:3707945..3707968	0.99	0.86
Burdock-R2	TCGTTAGCCAATTCGGGAGGAGTT	2R:3708128..3708105
Micropia-F2	GCGAATGCAGGTGAGCGAATTGAT	3R:3178971..3178948	0.99	0.96
Micropia-R2	AGACGGTCGGTTCCGTTCTTCTTT	3R:3178864..3178887
Transpac-F2	AATGCGAGTTTGCCAGAGAGGAGA	3L:23938194..23938171	0.99	0.87
Transpac-R2	AGCGCCTCAAATAACCTGTGATGC	3L:23938030..23938053
aub-F	TAAGGATATCAAGGCCTCGGTGAA	2L:11003713.. 11003690	NA	NA
aub-melR	ATCTTGCATAAGGTTGCCCTACCA	2L:10996581.. 10996604	NA	NA
aub-simR	GAAAATTTGCACAAGGTTGCCTATAA	2L: 10794037..10794062	NA	NA
Source
1	Fiumera AC, Dumont BL, Clark AG (2005) Sperm competitive ability in Drosophila melanogaster associated with variation in male reproductive proteins. Genetics 169: 243–257.
2	Moshkovich N, Lei EP (2010) HP1 recruitment in the absence of argonaute proteins in Drosophila. PLoS Genet 6: e1000880.
3	Lu J, Clark AG (2010) Population dynamics of PIWI-interacting RNAs (piRNAs) and their targets in Drosophila. Genome Res 20: 212–227.
4	Qi H, Watanabe T, Ku H-Y, Liu N, Zhong M, et al. (2011) The Yb body, a major site for Piwi-associated RNA biogenesis and a gateway for Piwi expression and transport to the nucleus in somatic cells. J Biol Chem 286: 3789–3797.
