# Supplementary material for: Drosophila Interspecific Hybrids Phenocopy piRNA-Pathway Mutants
Source: PLoS Biol. 2012 Nov 20;10(11):e1001428. doi: 10.1371/journal.pbio.1001428 (PMC3506263; doi:10.1371/journal.pbio.1001428)
Supplement: Table S9 — Raw counts of TE-derived reads from D. melanogaster, D. simulans, and interspecific hybrid mRNA and piRNA sequencing libraries. Counts are from mapping to all annotated insertions in the D. melanogaster and D. simulans genomes (Materials and Methods). (XLSX) [file pbio.1001428.s020.xlsx]

## Sheet: Sheet1
TE	mel.mRNA.count	sim.mRNA.count	hyb.mRNA.count	mel.piRNA.count	sim.piRNA.count	hyb.piRNA.count
1731	222	268	277	76679	8583	9478
176	1542	1519	5535	90320	13055	22585
297	128	215	269	18986	14658	5744
3S18	1066	41	1787	20649	64679	12126
412	2120	143	7778	70083	203010	63053
5S	2	1	0	4075	6307	10317
ACCORD	53	874	910	9645	19491	2719
ACCORD2	33	22	44	11069	16904	6364
AGAM.110.111.	62	27	108	5	20	6
CENTROID
AGAM.122.137.	1	0	0	0	0	0
CENTROID
AGAM.133.158.	4	1	0	6	3	2
CENTROID
AGAM.164.224.	0	1	1	3700	15	60
CENTROID
AGAM.171.241.	0	0	0	0	36	2
CENTROID
AGAM.179.263.	3	14	22	2339	222	64
CENTROID
AGAM.213.322.	0	0	0	31	377	22
CENTROID
AGAM.215.326.	26	0	8	1	0	1
CENTROID
AGAM.98.89.	0	0	1	2	1027	7
CENTROID
agam.group.17	1073	668	657	13	5	15
agam.group.23	0	1	0	0	0	1
agam.group.37	1319	1078	1352	25	45	48
AGM1	0	0	1	0	0	0
ALUII	2	15	13	2	2	3
ARS406	1	0	0	1	0	2
BAGGINS1	17	78	46	20773	125995	13292
BARI1	59	4	117	318	193	76
BATUMI	106	675	469	105829	122631	33420
BEL	10	1	3	32	98	29
BEL5-I_AG	0	1	0	2	2	0
BLASTOPIA	11	46	11	13	8	7
BLOOD	3124	1723	166733	66065	57803	37312
BS	28	10	68	9264	1269	587
BS2	85	54	108	57649	63945	14199
BS3	7	42	36	7207	1716	2859
BURDOCK	53	80	10594	32540	24182	4734
BUT3	0	3	15	0	4	0
CIRCE	16	2538	1009	58897	87321	19835
COPIA	30346	55	5371	54417	10348	12889
COPIA1	2	0	2	5812	17	810
COPIA2	62	197	248	15578	18454	2323
CR1	1	0	0	118	244	315
CR1A	291	385	414	39880	91208	22692
DANA.108.181.C	0	1	0	0	1	1
ENTROID
DANA.111.185.	0	0	1	11	9	5
CENTROID
DANA.133.237.	2	1	0	2	3	0
CENTROID
DANA.135.241	105	34	89	808	66	148
.CENTROID
DANA.138.251.	4	2	3	1	1	0
CENTROID
DANA.2.269.	0	0	0	3	36	4
CENTROID
DANA.26.173.	2	2	2	4	204	96
CENTROID
DANA.48.51.	116	87	71	46	8	15
CENTROID
DANA.60.77.	80	29	36	0	52	3
CENTROID
DANA.69.95.	0	1	2	13	350	25
CENTROID
DANA.77.110.	1	5	6	26	78	48
CENTROID
DANA.78.111.	0	2	8	277	1984	421
CENTROID
DANA.82.116.	0	14	12	0	19	0
CENTROID
DANA.88.129.	0	4	6	9	2912	78
CENTROID
DANA.89.131.	0	4	3	8	45	19
CENTROID
DANA.92.139.	0	1	0	0	0	0
CENTROID
DANA.95.145.	8	17	14	5	9	3
CENTROID
DANA.97.154.	0	3	4	123	352	335
CENTROID
dana.group.12	0	2	0	0	5	2
dana.group.2	0	1	0	19	3	5
dana.group.22	1	0	0	17	9	6
dana.group.25	1	4	31	744	1638	682
dana.group.4	1	2	3	9	25	10
dana.group.5	256	102	193	73	50	85
dana.group.6	1	1	2	5	28	14
DERE.10.10.CENTROID	0	23	12	595	694	152
dere.group.1	0	4	0	34	51	32
dere.group.2	11	9	3	1	0	0
DGRI.46.232.	0	1	1	0	2	0
CENTROID
DGRI.6.273.	1	0	0	0	0	0
CENTROID
DIVER	1773	543	11110	17824	37313	6561
DIVER2	59	119	186	4865	52396	6429
dmow.group.1	0	7	2	0	0	0
dmow.group.3	15	213	1155	306	1200	105
dmow.group.4	0	0	1	1	0	0
dmow.group.6	75	16	33	22	2	1
DOC	37	134	96	6050	701	1120
DOC2	75	38	40	5084	28756	4409
DOC3	81	34	46	18028	13311	3592
DOC4	1	14	6	1017	1812	301
DOC5	18	24	23	3108	14669	1419
DOC6	221	169	1548	21550	12556	2111
dper.group.2	0	0	0	0	46	6
DPSE.17.27.	11	1	1	0	0	1
CENTROID
DPSE.23.42.	0	1	8	14	5	1
CENTROID
DPSE.27.52.	1	0	0	0	0	0
CENTROID
DPSE.30.63.	0	1	0	0	0	1
CENTROID
DPSE.36.81.	1	0	0	0	0	0
CENTROID
DPSE.52.108.	1	1	2	1	0	1
CENTROID
DPSE.58.115.	7	3	1	0	0	0
CENTROID
DPSE.62.119.	0	1	0	0	0	0
CENTROID
dpse.group.2	24	92	33	1	13	2
dpse.group.3	7	0	2	25	17	2
dpse.group.4	0	1	2	1	1015	1
dpse.group.5	0	0	1	9	5	4
dpse.group.7	0	4	5	2	3	1
DSIM.5.5.	0	0	0	9	578	69
CENTROID
DSIM.7.7.	0	41	42	9	4197	526
CENTROID
DSIM.8.8.	4	3	5	5176	1105	197
CENTROID
dsim.group.1	1	3	16	123	3822	2961
dsim.group.2	0	18	10	11	3205	113
DVIR.23.26.	1	1	2	20	207	49
CENTROID
DVIR.26.43.	31	18	19	0	0	1
CENTROID
DVIR.3.94.	66	42	71	15503	5149	1125
CENTROID
DVIR.30.66.	141	9	87	1	2	4
CENTROID
DVIR.32.76.	4	2	4	16	116	34
CENTROID
DVIR.35.83.	5	46	37	820	2095	209
CENTROID
DVIR.6.62.	79	64	115	17338	5872	3537
CENTROID
DVIR.7.79.	1	0	0	0	0	0
CENTROID
DVIR.9.78.	0	0	0	0	0	4
CENTROID
dvir.group.10	0	0	7	2	286	75
dvir.group.3	0	1	0	0	0	0
dvir.group.4	6	1	3	15	8	5
dvir.group.5	4	41	58	1522	3979	935
dvir.group.8	20	18	17	13884	2518	766
dvir.group.9	0	7	2	15	59	9
dwil.group.11	0	1	0	0	0	1
DYAK.1.33.	9	0	12	7	0	4
CENTROID
DYAK.10.18.	21	30	17	17	15	15
CENTROID
DYAK.12.25.	0	1	0	303	410	117
CENTROID
DYAK.13.30.	11	3	11	4	7	3
CENTROID
DYAK.15.37.	0	10	15	139	572	199
CENTROID
DYAK.20.48.	94	452	460	1	2	2
CENTROID
DYAK.21.49.	0	1	3	25	664	149
CENTROID
DYAK.3.1.	21	17	18	40	139	62
CENTROID
DYAK.6.10.	2	11	9	6	8	6
CENTROID
dyak.group.1	2588	3000	2933	17721	44940	10599
dyak.group.2	1	5	2	17	98	19
dyak.group.4	0	1	0	0	4	1
FB4	498	241	402	1151	3038	953
FLEA	814	725	3626	10054	13764	2301
FW	301	142	653	129489	38140	29272
FW2	14	30	8	1143	4638	348
FW3	17	7	12	235	66	62
G	29	34	27	41747	22558	15137
G2	7	69	43	6503	32578	4436
G3	4	12	9	706	111	181
G4	47	7	32	4739	5809	733
G5	24	99	73	4861	45726	1820
G5A	134	126	155	1901	4061	205
G6	6	10	20	2944	10959	2032
G7	2	9	396	50	74	35
GTWIN	76	36	104	16185	20793	10334
GYPSY	72	108	4760	33274	82938	16997
GYPSY_DS	0	7	4	6	739	62
GYPSY1-I_AG	0	0	0	1	5	0
GYPSY10	142	86	189	18607	13381	9029
GYPSY10-I_AG	0	2	2	0	0	1
GYPSY11	20	77	64	132	955	209
GYPSY12	282	137	733	12147	36997	3602
GYPSY12-I_AG	0	0	0	0	0	0
GYPSY12A	24	86	78	515	1330	242
GYPSY16-I_AG	1	0	2	266	117	25
GYPSY2	38	21	21	14074	11098	6655
GYPSY2-I_AG	0	0	0	2	576	22
GYPSY3	11	9	9	9113	3041	3122
GYPSY4	77	58	116	25729	58870	12987
GYPSY5	64	91	211	27831	42941	32647
GYPSY5-I_AG	0	1	0	8	59	10
GYPSY6	32	23	52	42620	40392	16219
GYPSY6-I_AG	1	0	0	25	47	33
GYPSY6A	3	1	4	984	3899	686
GYPSY7	20	29	20	4271	2507	919
GYPSY7-I_AG	0	2	2	84	1698	353
GYPSY8	132	64	396	11120	151889	20003
GYPSY9	2	15	8	258	19216	1110
HARBINGER1_AG	0	0	3	0	0	0
HAT1	0	65	128	6	10153	501
HELENA	0	0	0	27	536	17
HELENA_RT	18	3	5	298	1265	155
HELITRON	34	77	61	8	665	64
HELITRON1_AG	14	5	4	1	0	0
HELITRON2_AG	1	32	27	43	60	74
HETA	116	909	1371	21318	212302	50747
HETRP	95	0	24	46712	19488	20516
HMSBEAGLE	400	2429	2734	44842	47596	40335
HOBO	87	566	559	2475	7231	2973
I	79	202	1448	11168	34574	3285
IDEFIX	83	390	837	14909	8155	5118
INVADER1	28	14	17	10879	9050	2982
INVADER1-I_AG	0	0	16	0	6	1
INVADER2	245	5	506	9192	7408	1425
INVADER3	250	52	368	15807	6071	2135
INVADER4	33	17	50	11290	1546	1249
INVADER5	0	1	2	24	12	9
INVADER6	38	603	455	20933	7810	1558
IVK	60	45	169	23284	36864	4481
J1	16	6	50	815	15155	440
JOCKEY2	16	17	20	4536	9583	1179
L1-5_CIS	0	1	0	21	293	65
LOOPER1	24	4	11	1163	1000	272
M4	23	14	26	4960	8449	1430
MARINER_DMA	0	150	111	0	13	10
MARINER2	85	333	197	403	1399	313
MAX	766	796	768	350488	351493	118054
MDG1	698	317	1365	53807	33378	22026
MDG3	9	6	145	155	2885	182
META1	73	50	57	4	13	4
MICROPIA	29	71	67	57790	6119	7806
MINOS	3	1	5	6	20	13
NINJA	35	173	818	43682	85701	11892
NOF_FB	3	2	1	1082	49612	4044
NOMAD	10	19	33	263	15654	5674
NTS	0	376	338	36	1996	605
OJ.0.14.CENTROID	168	121	207	12	1221	322
OJ.0.34.CENTROID	214	15	126	0	0	3
OJ.0.36.CENTROID	6	3	8	0	4	7
OJ.0.51.CENTROID	95	98	81	4	3	2
OJ.0.61.CENTROID	51	36	33	5	10	4
OJ.0.64.CENTROID	58	409	603	5	13	9
OJ.0.90.CENTROID	54	33	55	4	5	2
OJ.0.96.CENTROID	25	84	50	0	0	1
OJ.0.99.CENTROID	3	8	18	1	1	2
OJ.1.12.CENTROID	0	0	1	0	0	0
OJ.1.48.CENTROID	0	0	1	0	0	1
OJ.1.50.CENTROID	0	0	1	1	0	1
OJ.1.54.CENTROID	0	1	0	1	13	1
OJ.10.24.CENTROID	6	4	1	53	180	32
OJ.13.4.CENTROID	1	7	8	4	9301	252
OJ.24.31.CENTROID	18	1	8	145	22	20
OJ.31.44.CENTROID	3	2	2	52	17	9
OJ.36.55.CENTROID	0	0	2	0	0	0
OJ.37.57.CENTROID	0	5	2	12	243	77
OJ.48.87.CENTROID	2	0	1	3	57	0
OJ.50.94.CENTROID	3	0	1	0	0	0
OJ.8.5.CENTROID	4	0	3	0	0	0
OJ.9.60.CENTROID	18	21	18	1	0	0
OPUS	31	22	67	3731	12200	3071
OSVALDO	9	95	3421	1583	81386	9252
P_DG	52	39	25	3	0	2
P4_AG	0	0	1	0	0	0
POGO	349	0	460	35521	90	2273
PROTOP	112	51	122	9677	5748	6229
PROTOP_A	164	59	126	10888	6418	3639
PROTOP_B	228	281	361	11428	17105	4688
QUASIMODO	93	71	127	14930	1880	3049
R1	81	55	186	161513	378515	109558
R1-2	0	0	1	69	232	75
R2	66	263	425	3481	56040	8507
R2B	15	0	2	58	69	80
ROO	9307	9751	7551	44234	6914	10545
ROOA	395	78	228	52538	29729	3965
RP1	4	11	9	35	20	17
RPR	1	1	2	1	0	0
RSP	1	0	2	12	188	71
RT1	58631	43721	42329	750	303	513
RT1A	55	6	28	63101	30071	12589
RT1B	65	61	64	139283	156807	40428
RT1C	15	129	74	2086	407872	15981
S	46	7	32	4631	35	555
S2	52	3	30	183	5	102
SAR	100	40	43	355636	3336	32846
SAT6	3	3	1	19	518	85
SPRINGER	372	57	279	31845	77721	12751
STALKER2	72	19	34	35602	27013	24843
TABOR	20	15	48	37331	60906	41324
TART	318	441	420	37535	36755	21154
TART_B1	101	291	196	5010	70519	22422
TC1	126	138	189	2580	7098	288
TC1-2	0	9	13	79	630	174
TIRANT	9	33	19	262	14827	3170
TLD2	2	2	7	110	2104	317
TOM	3	6	48	421	8449	1923
TOM1	163	27	120	1879	5835	1495
TRAM	0	0	1	9	26	16
TRANSIB1	7	10	17	354	4342	716
TRANSIB2	29	95	113	5060	4606	928
TRANSIB3	66	4	34	250	61	99
TRANSIB4	28	21	28	344	266	190
TRANSPAC	242	131	585	8425	7511	2791
ULYSSES	1	18	20	17	47	26
XDMR	46	79	45	422	2646	2540
ZAM	18	29	33	4715	14069	4914
AGAM.104.98.CENTROID	0	0	0	0	2	0
AGAM.94.83.CENTROID	0	0	0	0	4	1
BEL10	0	0	0	1	0	5
BEL18	0	0	0	12	0	3
BS4	0	0	0	6	2	7
BUT4	0	0	0	0	1	0
DANA.101.158.CENTROID	0	0	0	0	1	1
DANA.112.186.CENTROID	0	0	0	0	0	1
DANA.143.265.CENTROID	0	0	0	0	9	0
DANA.31.132.CENTROID	0	0	0	2	0	2
DANA.52.61.CENTROID	0	0	0	64	155	30
DANA.53.62.CENTROID	0	0	0	0	0	1
DANA.54.64.CENTROID	0	0	0	0	1	1
DANA.61.83.CENTROID	0	0	0	0	21	2
DANA.87.125.CENTROID	0	0	0	0	2	0
dana.group.1	0	0	0	1	0	0
dana.group.15	0	0	0	1	0	0
dana.group.18	0	0	0	0	157	17
dana.group.21	0	0	0	12	7	1
dana.group.27	0	0	0	1	0	0
dana.group.7	0	0	0	28	36	50
DPER.20.20.CENTROID	0	0	0	0	13	1
dper.group.1	0	0	0	0	2	0
DPSE.34.75.CENTROID	0	0	0	1	0	0
DPSE.54.111.CENTROID	0	0	0	0	1	0
DPSE.6.48.CENTROID	0	0	0	0	3	0
DPSE.60.117.CENTROID	0	0	0	0	0	1
DVIR.20.13.CENTROID	0	0	0	0	0	2
DVIR.22.25.CENTROID	0	0	0	0	1	4
DYAK.18.43.CENTROID	0	0	0	0	4	3
GYPSY9-I_AG	0	0	0	0	4	3
IS10	0	0	0	62	63	117
OJ.0.66.CENTROID	0	0	0	0	4	0
OJ.0.73.CENTROID	0	0	0	0	2	1
OJ.1.67.CENTROID	0	0	0	0	9	1
OJ.1.77.CENTROID	0	0	0	0	0	2
OJ.14.8.CENTROID	0	0	0	0	2	1
OJ.20.26.CENTROID	0	0	0	1	0	2
OJ.23.30.CENTROID	0	0	0	1	6	2
OJ.7.10.CENTROID	0	0	0	0	1	3
PENELOPE	0	0	0	1	1	0
T412	0	0	0	0	5	0
TLD3	0	0	0	0	3	0
TRANSIB5	0	0	0	3	75	21
