# Supplementary material for: Drosophila Interspecific Hybrids Phenocopy piRNA-Pathway Mutants
Source: PLoS Biol. 2012 Nov 20;10(11):e1001428. doi: 10.1371/journal.pbio.1001428 (PMC3506263; doi:10.1371/journal.pbio.1001428)
Supplement: Table S10 — Read mapping of mRNA and small RNA Illumina sequencing libraries from interspecific hybrids and their parental pure species. For TE-derived mRNAs, the percentages are of the total mappable nonribosomal reads. For candidate miRNAs and piRNAs, percentages are of the total mappable reads. For TE-derived candidate piRNAs, the percentages are of the total candidate piRNAs. (XLSX) [file pbio.1001428.s021.xlsx]

## Sheet: Sheet1
	D. melanogaster	D. simulans	interspecific hybrids
mRNA deep sequencing
total reads	20749397	16260481	17751772
mappable reads	16016325	11222087	13633828
non-rRNA	12213849	9662349	10478379
TE derived reads (mapped to consensus with <= 3mis-matches)	110,214 (1%)	33,581 ( <1%)	371,051(4%)
TE derived reads (mapped to all annotated insertions)	122,598 (1%)	106,289 (1%)	414,609 (4%)
piRNA deep sequencing
total reads	25352717	27293275	27821836
usable reads (length >18bp, linker sequence detected)	20494507	22909649	20232683
mappable reads	17597930	19152227	16793422
candidate miRNAs and siRNAs	7,281,477 (41%)	6,925,546 (36%)	10,985,031 (65%)
candidate piRNAs	10,316,453 (59%)	12,226,681 (64%)	5,808,391 (35%)
TE derived candidate piRNAs (mapped to consensus with <=3mis-matches)	7,102,168 (69%)	7,151,245 (58%)	2799049
			-0.48
TE derived candidate piRNAs (mapped to all annotated insertions)	6,362,718 (62%)	8,724,310 (71%)	2656339
			-0.46
